# Supplementary material for: Genetic Characteristics of Acinetobacter baumannii Isolates Circulating in an Intensive Care Unit of an Infectious Diseases Hospital During the COVID-19 Pandemic
Source: Pathogens. 2025 Sep 23;14(10):961. doi: 10.3390/pathogens14100961 (PMC12566897; doi:10.3390/pathogens14100961)
Supplement: Supplementary file 1 [file pathogens-14-00961-s001.zip]

Archive with 3 entries (2 files):
- pathogens-3884090-supplementary/
- pathogens-3884090-supplementary/Supplementary Table S1 - Specific dual index combinations.xlsx
- pathogens-3884090-supplementary/Supplementary Table S2 - Genetic determinants profiles of virulence.xlsx
