# Supplementary material for: Genetic Characteristics of Acinetobacter baumannii Isolates Circulating in an Intensive Care Unit of an Infectious Diseases Hospital During the COVID-19 Pandemic
Source: Pathogens. 2025 Sep 23;14(10):961. doi: 10.3390/pathogens14100961 (PMC12566897; doi:10.3390/pathogens14100961)
Supplement: Supplementary file 1 [file pathogens-14-00961-s001.zip › pathogens-3884090-supplementary/Supplementary Table S1 - Specific dual index combinations.xlsx]

## Sheet: Table S2_index
Sample ID	i7 Index	i5 Index
2-II_S37	TTCATAAGGT	TGTTAGAAGG
4-II_S19	CCATCATTAG	GGTTGCCTCT
6-531-2-III_S5	GACGAGATTA	ACATTATCCT
7-555-III_S3	CGTCTCATAT	TATAGTAGCT
13-II_S38	CTCTGCAGCG	GATGGATGTA
14-II_S21	ATGGTTGACT	GGCCTGTCCT
16-II_S39	CTGACTCTAC	ACGGCCGTCA
17-II_S13	CTTGCCATTA	ATCACGAAGG
19-II_S16	CGGTTACGGC	AAGACTATAG
5-2-III_S1	GAACTGAGCG	TCGTGGAGCG
6-2-III_S35	ACACAGGTGG	TGAGCGTTGT
7-II_S40	TCTGGTATCC	CGTTGCTTAC
13-2-II_S41	CATTAGTGCG	TGACTACATA
21-II_S42	ACGGTCAGGA	CGGCCTCGTT
22-II_S43	GGCAAGCCAG	CAAGCATCCG
25-II_S45	ACCGTTACAA	CTCATAGCGA
26-II_S36	CCTGCGGAAC	ATCATAGGCT
26-III_S22	TATTGCGCTC	CTGTGTTAGG
27-III_S34	CTTGTACACC	AAGCGCGCTT
28-II_S46	TATGCCTTAC	AGACACATTA
33-II_S47	ACAAGTGGAC	GCGCGATGTT
38-II_S48	TGGTACCTAA	CATGAGTACT
42-III_S7	CTAGTGCTCT	TGGAACAGTA
44-2-III_S6	AACATCGCGC	GTCCACTTGT
48-2-III_S4	ATTCCATAAG	TGCCTGGTGG
48-II_S49	TTGGAATTCC	ACGTCAATAC
49-II_S50	CCTCTACATG	GATACCTCCT
50-2-III_S11	CCGTATGTTC	CATACACTGT
51-II_S51	GGAGCGTGTA	ATCCGTAAGT
53-II_S27	TGGCGCGAAC	AACTGATACT
55-II_S52	GTCCGTAAGC	CGTGTATCTT
61-II_S53	ACTTCAAGCG	GAACCATGAA
63-II_S54	TCAGAAGGCG	GGCCATCATA
64-II_S55	GCGTTGGTAT	ACATACTTCC
66-II_S56	ACATATCCAG	TATGTGCAAT
69-II_S57	TCATAGATTG	GATTAAGGTG
72-III_S10	AGTCAGACGA	ACCAGCGACA
87-II_S58	GTATTCCACC	ATGTAGACAA
89-II_S59	CCTCCGTCCA	CACATCGGTG
96-II_S23	TTACCTGGAA	ACAGTTCCAG
100-II_S24	TGGCTAATCA	AGGCATGTAG
102-II_S25	AACACTGTTA	GCAAGTCTCA
104-II_S26	ATTGCGCGGT	TTGGCTCCGC
108-2-III_S9	GACTGAGTAG	GTTGATAGTG
188-II_S28	TAATGTGTCT	GTAAGGCATA
198-II_S29	ATACCAACGC	AATTGCTGCG
221-II_S30	AGGATGTGCT	TTACAATTCC
284-2-III_S18	AGAGGCAACC	CTAATGATGG
285-III_S17	GAGAATGGTT	TCGGCAGCAA
286-III_S15	TCCATTGCCG	GAATGCACGA
306-III_S14	GAAGCGGCAC	CGGCTCTACT
307-1-II_S32	TGGAGTACTT	TCTGTGTGGA
331-II_S12	GAGTCATAGG	GTGTGGCGCT
344-III_S20	GATAGGCCGA	CGCACATGGC
346-II_S33	GTATTGACGT	GGAATTCCAA
224-2_S15	GTGCAGACAG	TACCATCCGT
