# Supplementary material for: Genetic Characteristics of Acinetobacter baumannii Isolates Circulating in an Intensive Care Unit of an Infectious Diseases Hospital During the COVID-19 Pandemic
Source: Pathogens. 2025 Sep 23;14(10):961. doi: 10.3390/pathogens14100961 (PMC12566897; doi:10.3390/pathogens14100961)
Supplement: Supplementary file 1 [file pathogens-14-00961-s001.zip › pathogens-3884090-supplementary/Supplementary Table S2 - Genetic determinants profiles of virulence.xlsx]

## Sheet: Table S2_Virulence
Sample ID	ST	Efflux pumps																																					Pili
		ATP binding cassette (ABC) transporter			Multidrug and toxic compound extrusion	Major facilitator superfamily					Resistance nodulation division																Proteobacterial antimicrobial compound efflux	Small multidrug resistance		Lipopolysaccharide				Lipooligosaccharide surface glycosyltransferase	Outer membrane proteins (OMPs)				Chaperon-usher type I pili						Type IV pili				Curli fiber
		macA	macB	tolC	abeM	abaF	abaQ	amvA	cmlA5	emrA	adeA	adeB	adeC	adeD	adeE	adeF	adeG	adeH	adeI	adeJ	adeK	adeL	adeN	adeX	adeY	adeZ	aceI	abeS	qacE∆1	lpxA	lpxB	lpxC	lpxD	GtrOC6	carO	omp33-36	ompA	ompW	csuA	csuB	csuAB	csuC	csuD	csuE	pilA	pilB	pilC/pilY	pilT/pilU	csgG
2-II_S37	n/d	1	1	1	1	1	1	1	0	0	1	1	0	0	0	1	1	1	1	1	1	1	0	0	0	0	1	1	0	0	0	0	0	1	0	1	1	1	1	0	1	1	1	1	0	1	1	1	0
4-II_S19	2	1	1	1	1	1	1	0	0	1	1	1	1	0	0	1	1	1	1	1	1	1	1	0	0	0	1	1	0	1	1	1	1	1	1	1	1	1	1	1	1	1	1	1	0	1	1	1	0
5-2-III_S1	2	1	1	1	1	1	1	1	1	1	1	1	1	0	0	1	1	1	1	1	1	1	1	0	0	0	1	1	1	1	1	1	1	1	1	1	1	1	1	1	1	1	1	1	0	1	1	1	0
6-2-III_S35	n/d	1	1	1	1	1	1	1	1	1	1	0	1	0	0	1	1	1	1	1	1	1	1	0	0	0	1	1	1	0	0	0	1	1	0	1	1	1	0	0	0	0	0	0	0	0	1	1	0
6-531-2-III_S5	2	1	1	1	1	0	0	1	0	1	1	1	1	0	0	1	1	1	1	1	1	1	1	0	0	0	1	1	1	1	1	1	1	1	1	1	1	1	1	1	1	1	1	1	0	1	1	1	0
7-555-III_S3	78	1	1	1	1	1	1	1	0	1	1	1	0	1	1	1	1	1	1	1	1	1	1	0	0	0	1	1	0	1	1	1	1	1	1	1	1	1	1	1	1	1	1	1	0	1	1	1	1
7-II_S40	n/d	1	1	1	1	1	1	1	1	0	0	1	1	0	0	1	1	1	1	1	1	1	1	0	0	0	0	1	0	1	0	1	1	1	1	1	1	1	1	1	1	1	1	1	0	1	1	1	0
13-2-II_S41	n/d	1	0	1	1	1	1	1	0	1	1	1	0	0	0	0	1	1	1	1	1	1	1	0	0	0	1	1	0	1	0	1	0	1	1	1	1	1	1	0	1	1	1	1	0	1	1	1	1
13-II_S38	19	1	1	1	1	1	0	1	1	1	1	1	1	0	0	1	1	1	1	1	1	1	1	0	0	0	1	1	0	1	1	1	1	0	1	1	1	1	1	1	1	1	1	1	0	1	0	1	0
14-II_S21	n/d	1	1	1	1	1	1	1	0	1	1	0	1	0	0	1	1	1	1	1	1	0	1	0	0	0	1	1	0	0	0	1	1	0	0	1	1	1	1	1	1	1	1	1	0	1	1	1	0
16-II_S39	78	1	1	1	1	1	1	1	0	1	1	1	0	0	0	0	1	0	1	1	1	1	1	0	0	0	1	1	0	1	1	1	1	1	1	1	1	1	1	1	1	1	1	1	0	1	1	1	1
17-II_S13	78	1	1	1	1	1	1	1	0	1	1	1	0	0	0	1	1	1	1	1	1	1	1	0	0	0	1	1	0	1	1	1	1	0	1	1	1	1	1	1	1	1	1	1	0	1	1	1	1
19-II_S16	2	1	1	1	1	1	1	1	1	1	1	1	1	0	0	1	1	1	1	1	1	1	1	0	0	0	1	1	1	1	1	1	1	1	1	1	1	1	0	0	0	0	0	0	0	1	0	1	0
21-II_S42	n/d	1	1	1	1	1	0	1	1	1	1	1	1	0	0	1	1	1	1	1	1	1	1	0	0	0	1	1	0	0	1	1	1	0	1	1	0	0	1	1	1	1	1	1	0	1	0	1	0
22-II_S43	78	1	0	1	1	1	1	1	0	1	1	1	0	0	0	1	1	1	1	1	1	0	1	0	0	0	1	1	0	1	1	1	0	1	0	1	1	1	1	1	1	1	1	1	0	1	1	1	1
25-II_S45	n/d	1	0	1	1	1	1	1	0	1	1	1	0	0	0	1	0	1	1	1	1	1	1	1	1	1	1	1	0	1	1	1	1	1	0	1	1	1	1	1	1	1	1	1	0	0	1	1	1
26-II_S36	78	1	1	1	1	1	1	1	0	1	1	1	0	0	0	1	1	1	1	1	1	1	1	0	0	0	1	1	0	1	1	1	1	1	1	1	1	1	1	1	1	1	1	1	0	1	1	1	1
26-III_S22	2	1	1	1	1	1	1	1	1	1	1	1	1	0	0	1	1	1	1	1	1	1	1	0	0	0	1	1	1	1	1	1	1	1	1	1	1	1	1	1	1	1	1	1	0	1	1	1	0
27-III_S34	2	1	1	1	1	1	1	1	1	1	1	1	1	0	0	1	1	1	1	1	1	1	1	0	0	0	1	1	1	1	1	1	1	1	1	1	1	1	1	1	1	1	1	1	0	1	1	1	0
28-II_S46	n/d	1	1	1	1	1	1	1	1	1	1	1	1	0	0	1	1	1	1	1	1	1	1	0	0	0	1	0	1	0	0	1	0	1	1	1	1	1	1	1	1	1	1	1	0	1	1	1	0
33-II_S47	n/d	0	0	0	0	1	0	0	1	0	0	0	0	0	0	0	0	0	0	0	0	0	0	0	0	0	0	0	1	0	0	0	1	0	0	0	0	0	1	1	1	1	1	1	1	0	1	0	0
38-II_S48	78	1	1	1	1	1	1	1	0	1	1	1	0	0	0	0	1	1	1	1	1	1	1	0	0	0	1	1	0	1	0	1	1	1	1	1	1	1	1	1	1	1	1	1	0	0	1	1	1
42-III_S7	2	1	1	1	1	1	1	1	1	1	1	1	1	0	0	1	1	1	1	1	1	1	1	0	0	0	1	1	0	1	1	1	1	1	1	1	1	1	1	1	1	1	1	1	0	0	1	1	0
44-2-III_S6	2	1	1	1	1	1	1	1	1	1	1	1	1	0	0	1	1	1	1	1	1	1	1	0	0	0	1	1	1	1	1	1	1	1	1	1	1	1	1	1	1	1	1	1	0	1	1	1	0
48-2-III_S4	n/d	1	0	1	1	1	1	1	1	1	1	0	0	0	0	1	0	1	1	1	1	0	1	0	0	0	1	1	1	0	0	1	1	1	0	1	1	1	1	1	1	1	1	1	0	1	0	1	0
48-II_S49	n/d	1	1	1	1	1	1	1	0	1	1	1	1	0	0	1	1	1	1	1	1	1	1	0	0	0	1	1	1	1	1	1	0	1	1	1	1	1	1	1	1	1	1	1	0	1	1	1	0
49-II_S50	n/d	0	0	0	0	1	0	0	1	0	0	0	0	0	0	0	0	0	0	0	0	0	0	0	0	0	0	0	1	0	0	0	0	0	0	0	0	0	0	0	1	0	0	0	1	0	0	0	0
50-2-III_S11	2	1	1	1	1	1	1	1	1	1	1	1	1	0	0	1	1	1	1	1	1	1	1	0	0	0	1	1	1	1	1	1	1	1	1	1	1	1	1	1	1	1	1	1	0	1	1	1	0
51-II_S51	n/d	1	0	1	1	1	1	0	1	0	0	0	1	0	0	1	1	1	1	1	1	1	1	0	0	0	1	0	0	0	0	1	0	1	0	1	1	1	1	1	1	1	1	1	0	1	1	1	0
53-II_S27	78	1	1	1	1	1	1	1	0	1	1	1	0	0	0	1	1	1	1	1	1	1	1	0	0	0	1	1	0	1	1	1	1	1	1	1	1	1	1	1	1	1	1	1	0	1	1	1	1
55-II_S52	2	1	1	1	1	1	1	1	1	1	1	1	1	0	0	1	1	1	1	1	1	1	1	0	0	0	1	1	0	1	1	1	1	1	1	1	1	1	0	0	0	0	0	0	0	1	1	1	0
61-II_S53	2	1	1	1	1	1	1	1	1	1	1	1	1	0	0	1	1	1	1	1	1	1	1	0	0	0	1	1	0	1	1	1	1	1	1	1	1	1	1	1	1	1	1	1	0	1	1	1	0
63-II_S54	2	1	1	1	1	1	1	1	1	0	1	1	1	0	0	1	1	1	1	1	1	1	1	0	0	0	1	1	0	1	1	1	1	1	1	1	1	1	1	1	1	1	1	1	0	1	1	1	0
64-II_S55	n/d	1	1	1	1	1	1	0	1	1	1	0	0	0	0	0	0	1	1	1	1	1	1	0	0	0	1	1	1	0	0	1	1	1	0	1	1	1	1	1	1	1	1	1	0	1	1	1	0
66-II_S56	78	1	1	1	1	1	1	1	0	1	1	1	0	0	0	1	1	1	1	1	1	1	1	0	0	0	1	1	0	1	1	1	1	1	1	1	1	1	1	1	1	1	1	1	0	1	1	1	1
69-II_S57	2	1	1	1	1	1	1	1	1	1	1	1	1	0	0	1	1	1	1	1	1	1	1	0	0	0	1	1	0	0	1	1	1	1	1	1	1	1	1	1	1	1	1	1	0	1	1	1	0
72-III_S10	2	1	1	1	1	1	1	1	1	1	1	1	1	0	0	1	1	1	1	1	1	1	1	0	0	0	1	1	1	1	1	1	1	1	1	1	1	1	0	0	0	0	0	0	0	1	1	1	0
87-II_S58	78	1	1	1	1	1	1	1	0	1	1	1	0	0	0	1	1	1	1	1	1	1	1	0	0	0	1	1	0	1	1	1	1	1	1	1	1	1	1	1	1	1	1	1	0	1	1	1	1
89-II_S59	78	1	1	1	1	1	1	1	0	1	1	1	0	0	0	1	1	1	1	1	1	1	1	0	0	0	1	1	0	1	1	1	1	1	1	1	1	1	1	1	1	1	1	1	0	1	1	1	1
96-II_S23	78	1	1	1	1	1	1	1	0	1	1	1	0	0	0	1	1	1	1	1	1	1	1	0	0	0	1	1	0	1	1	1	1	1	1	1	1	1	1	1	1	1	1	1	0	1	1	1	1
100-II_S24	2	1	1	1	1	1	1	1	0	1	1	1	1	0	0	1	1	1	1	1	1	1	1	0	0	0	1	1	0	1	1	1	1	1	1	1	1	1	1	1	1	1	1	1	0	1	1	1	0
102-II_S25	19	1	1	1	1	1	0	1	1	1	1	1	1	0	0	1	1	1	1	1	1	1	1	0	0	0	1	1	0	1	1	1	1	0	1	1	1	1	1	1	1	1	1	1	0	0	1	1	0
104-II_S26	2	1	1	1	1	1	1	1	1	1	1	1	1	0	0	1	1	1	1	1	1	1	1	0	0	0	1	1	1	1	1	1	1	1	0	1	1	1	1	1	1	1	1	1	0	1	1	1	0
108-2-III_S9	2	1	1	1	1	1	1	1	1	1	1	1	1	0	0	1	1	1	1	1	1	1	1	0	0	0	1	1	1	1	1	1	1	1	1	1	1	1	1	1	1	1	1	1	0	1	1	1	0
188-II_S28	2	1	1	1	1	1	1	1	1	1	1	1	1	0	0	1	1	1	1	1	1	1	1	0	0	0	1	1	0	1	0	1	1	1	1	1	1	1	1	1	1	1	1	1	0	1	1	1	0
198-II_S29	2	1	1	1	1	1	1	1	1	1	1	1	1	0	0	1	1	1	1	1	1	1	1	0	0	0	1	1	0	1	0	1	1	1	1	1	1	1	1	1	1	1	1	1	0	1	1	1	0
221-II_S30	78	1	1	1	1	1	1	1	0	1	1	1	0	0	0	1	1	1	1	1	1	1	1	0	0	0	1	1	0	1	1	1	1	1	1	1	1	1	1	1	1	1	1	1	0	1	1	1	1
284-2-III_S18	78	1	1	1	1	1	1	1	0	1	1	1	0	0	0	1	1	1	1	1	1	1	1	0	0	0	1	1	0	1	1	1	1	1	1	1	1	1	1	1	1	1	1	1	0	1	1	1	1
285-III_S17	78	1	1	1	1	1	1	1	0	1	1	1	0	0	0	1	1	1	1	1	1	1	1	0	0	0	1	1	0	1	1	1	1	1	1	1	1	1	1	1	1	1	1	1	0	1	1	1	1
286-III_S15	78	1	1	1	1	1	1	1	0	1	1	1	0	0	0	1	1	1	1	1	1	1	1	0	0	0	1	1	0	1	1	1	1	1	1	1	1	1	1	1	1	1	1	1	0	1	1	1	1
306-III_S14	78	1	1	1	1	1	1	1	0	1	1	1	0	0	0	1	0	1	1	1	1	1	1	0	0	0	1	1	0	1	1	1	1	1	1	1	1	1	1	1	1	1	1	1	0	1	1	1	1
307-1-II_S32	n/d	1	0	1	1	1	1	1	1	1	1	1	1	0	0	1	1	0	1	1	1	1	1	0	0	0	1	1	1	0	1	1	0	1	1	1	1	1	1	1	1	1	1	1	0	1	1	1	0
331-II_S12	n/d	1	1	1	1	1	1	1	0	1	1	1	0	0	0	1	1	1	1	0	1	1	1	0	0	0	1	1	0	1	1	1	1	1	0	1	1	1	1	1	1	1	1	1	0	1	0	1	1
344-III_S20	78	1	1	1	1	1	1	1	0	1	1	1	0	0	0	1	1	1	1	1	1	1	1	0	0	0	1	1	0	1	0	1	1	1	1	0	1	1	1	1	1	1	1	1	0	1	1	1	1
346-II_S33	2	1	1	1	1	1	1	1	1	1	1	1	1	0	0	1	1	1	1	1	1	1	1	0	0	0	1	1	0	1	1	1	1	1	1	1	1	1	1	1	1	1	1	1	0	1	1	1	0
224-2_S15	n/d	0	0	0	0	0	0	1	0	0	0	0	0	0	0	0	0	0	0	0	0	0	0	0	0	0	0	0	0	0	0	0	0	0	0	0	0	0	1	1	1	0	0	0	0	0	0	1	0
Notes: 1 – is available; 0 – absent
[truncated: 81 more columns]
